# Supplementary material for: miR-369-3p Ameliorates Inflammation and Apoptosis in Intestinal Epithelial Cells via the MEK/ERK Signaling Pathway
Source: Int J Mol Sci. 2025 May 1;26(9):4288. doi: 10.3390/ijms26094288 (PMC12072081; doi:10.3390/ijms26094288)
Supplement: Supplementary file 1 [file ijms-26-04288-s001.zip › Table S1.xlsx]

## Sheet: miRmap
	miRNA	Gene	ΔG open	Probability exact	Conservation PhyloP	miRmap score
	hsa-miR-369-3p	RREB1	96.0588	99.9911	98.7255	99.9184
	hsa-miR-369-3p	GTPBP10	94.9547	99.7465	3.96841	99.861
	hsa-miR-369-3p	DCDC2	91.752	99.1643	74.4172	99.8154
	hsa-miR-369-3p	POU2F1	99.3769	99.2198	87.8373	99.8021
	hsa-miR-369-3p	SHISA9	95.0271	99.8691	49.9115	99.787
	hsa-miR-369-3p	ZNF516	95.815	96.4171	1.31269e-05	99.7701
	hsa-miR-369-3p	RP2	94.812	93.516	64.9058	99.7543
	hsa-miR-369-3p	AC093510.2	95.284	93.6411	79.882	99.7373
	hsa-miR-369-3p	MBLAC2	95.284	93.7055	79.8708	99.7372
	hsa-miR-369-3p	ZMAT3	96.3478	68.2782	12.9271	99.578
	hsa-miR-369-3p	POLK	94.0886	99.4874	99.1865	99.5548
	hsa-miR-369-3p	NRP2	94.8045	99.5907	47.0654	99.5198
	hsa-miR-369-3p	ARCN1	98.7396	97.4729	34.0255	99.5088
	hsa-miR-369-3p	LIN7A	96.7272	99.801	97.8805	99.4807
	hsa-miR-369-3p	VANGL2	99.3268	99.61	41.1192	99.4549
	hsa-miR-369-3p	BTBD9	99.5673	99.993	91.3218	99.4068
	hsa-miR-369-3p	INHBA	94.9411	67.8268	92.609	99.4013
	hsa-miR-369-3p	CDH19	93.5962	95.7498	98.4394	99.3938
	hsa-miR-369-3p	TOR1AIP2	90.1207	70.0797	56.7584	99.3897
	hsa-miR-369-3p	ZNF207	96.91	56.6865	65.5928	99.3892
	hsa-miR-369-3p	RRP15	82.4142	95.154	71.3965	99.3721
	hsa-miR-369-3p	LRP2BP	99.7103	54.1945	46.7961	99.3457
	hsa-miR-369-3p	IFIT5	96.6417	97.83	64.5237	99.3321
	hsa-miR-369-3p	MEF2D	99.1398	99.8919	70.1657	99.2901
	hsa-miR-369-3p	PGM2L1	85.9796	90.8267	70.985	99.2756
	hsa-miR-369-3p	RNF180	98.0485	77.0398	75.7392	99.2287
	hsa-miR-369-3p	SLC9A4	95.3577	87.1224	54.5954	99.1579
	hsa-miR-369-3p	C17orf105	96.9891	99.9373	49.2103	99.0991
	hsa-miR-369-3p	KAT6A	76.0374	98.9869	70.8222	99.0867
	hsa-miR-369-3p	FOXJ2	99.8133	99.2964	1.31269e-05	99.0636
	hsa-miR-369-3p	PANK3	98.0743	85.2555	40.4457	99.0356
	hsa-miR-369-3p	RAB11FIP2	92.9833	99.6632	96.9572	98.9878
	hsa-miR-369-3p	MORN4	97.0136	99.7958	43.9787	98.8855
	hsa-miR-369-3p	SLC5A12	97.1948	72.8271	88.6116	98.8571
	hsa-miR-369-3p	CPEB3	84.3285	96.515	74.8451	98.8445
	hsa-miR-369-3p	DHX36	95.1327	95.7933	67.775	98.7663
	hsa-miR-369-3p	C5orf28	96.0904	96.8301	80.6401	98.6377
	hsa-miR-369-3p	LPCAT2	98.0344	83.9279	70.0654	98.6034
	hsa-miR-369-3p	NDFIP2	95.4931	71.7878	85.3773	98.5995
	hsa-miR-369-3p	CD3EAP	99.8426	99.976	50.1443	98.5715
	hsa-miR-369-3p	ARL5A	90.3477	98.0614	61.2797	98.5678
	hsa-miR-369-3p	ZEB2	92.6584	99.5443	20.8254	98.536
	hsa-miR-369-3p	SLCO1A2	86.7844	84.8908	0.809891	98.5238
	hsa-miR-369-3p	MON2	94.8921	95.6318	91.8025	98.5158
	hsa-miR-369-3p	SLFN5	96.4087	93.2883	11.5143	98.5106
	hsa-miR-369-3p	SLC35F1	91.5995	93.8934	87.8604	98.5057
	hsa-miR-369-3p	ONECUT2	87.7645	85.5906	97.291	98.4899
	hsa-miR-369-3p	EXOC5	85.8496	71.6616	84.8825	98.4277
	hsa-miR-369-3p	KCNV1	97.6608	54.8598	64.0959	98.3964
	hsa-miR-369-3p	YOD1	76.8946	98.909	64.6153	98.3885
	hsa-miR-369-3p	XKR9	99.5467	70.1913	51.635	98.3552
	hsa-miR-369-3p	VKORC1L1	98.665	95.1137	4.63723	98.1939
	hsa-miR-369-3p	NF1	93.1943	96.2058	96.0601	98.1639
	hsa-miR-369-3p	KIAA1958	99.3241	77.0785	75.5018	98.1339
	hsa-miR-369-3p	SIK3	73.8341	99.8741	81.8164	98.1176
	hsa-miR-369-3p	SNX16	96.2229	78.0658	92.2525	98.1108
	hsa-miR-369-3p	EXPH5	99.9117	45.7437	70.3007	98.096
	hsa-miR-369-3p	TRPM8	99.6453	99.8389	68.6204	98.0746
	hsa-miR-369-3p	SGPP1	92.9979	63.7128	72.5682	98.044
	hsa-miR-369-3p	UNC5C	96.5025	97.5658	94.2347	98.0214
	hsa-miR-369-3p	AFF1	87.4106	97.1176	98.9823	98.0048
	hsa-miR-369-3p	BRIP1	97.4732	98.5213	73.9875	97.9834
	hsa-miR-369-3p	NOTCH3	99.5228	98.9198	2.34901	97.9147
	hsa-miR-369-3p	HAPLN1	97.0994	73.2569	86.6126	97.8953
	hsa-miR-369-3p	HOOK1	86.7127	87.0227	95.4038	97.8805
	hsa-miR-369-3p	HOMER1	89.7689	94.4081	40.7699	97.8564
	hsa-miR-369-3p	EPHA5	81.7396	86.577	39.3342	97.8527
	hsa-miR-369-3p	CRIM1	88.9504	98.655	75.2565	97.8323
	hsa-miR-369-3p	C8orf37	95.4313	99.8163	1.31269e-05	97.8299
	hsa-miR-369-3p	SLAIN2	91.4024	86.6462	52.4638	97.8196
	hsa-miR-369-3p	TRPS1	81.5363	95.5271	41.968	97.7976
	hsa-miR-369-3p	SPDYE1	91.4081	91.2758	2.20524	97.7948
	hsa-miR-369-3p	CPOX	91.3616	96.6373	75.3234	97.776
	hsa-miR-369-3p	MDGA2	98.9071	99.8773	55.2795	97.7628
	hsa-miR-369-3p	FGF2	91.3068	60.8948	82.3429	97.7546
	hsa-miR-369-3p	PHF2	99.546	99.7536	91.2883	97.7033
	hsa-miR-369-3p	LHX9	99.3922	90.9402	95.1319	97.6516
	hsa-miR-369-3p	MAP2	81.138	97.9714	95.4247	97.5649
	hsa-miR-369-3p	PGAP1	75.9566	78.3936	75.0686	97.5204
	hsa-miR-369-3p	NEGR1	93.9764	66.2413	79.3308	97.4944
	hsa-miR-369-3p	ZNF566	90.1607	97.1628	1.31269e-05	97.4614
	hsa-miR-369-3p	KLHL3	92.3288	99.9445	99.2418	97.315
	hsa-miR-369-3p	TMEM68	87.856	91.3306	54.7491	97.2678
	hsa-miR-369-3p	ICK	84.599	97.2407	98.0737	97.2449
	hsa-miR-369-3p	DUSP19	66.147	77.653	75.9247	97.2039
	hsa-miR-369-3p	ALG6	81.6942	97.7771	67.2665	97.1601
	hsa-miR-369-3p	COL22A1	84.9875	99.9536	99.211	97.1308
	hsa-miR-369-3p	C18orf63	78.7542	66.737	83.7668	97.1243
	hsa-miR-369-3p	HIBADH	99.0359	99.7316	96.586	97.0797
	hsa-miR-369-3p	CHMP1B	95.4838	98.8711	89.2068	97.0618
	hsa-miR-369-3p	DPY19L4	90.3148	36.7362	74.455	97.0542
	hsa-miR-369-3p	C11orf87	97.0797	76.6987	74.4321	97.0461
	hsa-miR-369-3p	TAOK1	85.5954	78.5226	81.6414	96.9664
	hsa-miR-369-3p	KDSR	91.3295	94.553	93.4473	96.9639
	hsa-miR-369-3p	PREX2	90.2625	58.1128	82.789	96.961
	hsa-miR-369-3p	HOXB4	90.4802	99.9748	72.7668	96.9407
	hsa-miR-369-3p	MAPK7	96.1566	99.9562	68.0711	96.898
	hsa-miR-369-3p	G2E3	81.0278	86.541	99.2598	96.8405
	hsa-miR-369-3p	EFHA2	91.4563	56.3552	77.2886	96.8126
	hsa-miR-369-3p	SPDYE3	95.2673	86.7586	1.31269e-05	96.8031
	hsa-miR-369-3p	HGF	97.6728	34.3135	96.0602	96.7875
	hsa-miR-369-3p	FRMPD4	88.1159	88.7124	54.4903	96.7799
	hsa-miR-369-3p	CCDC91	87.3616	92.8016	23.2921	96.6574
	hsa-miR-369-3p	STK38L	88.5049	71.18	92.6946	96.6569
	hsa-miR-369-3p	SLC35F5	92.2309	99.2797	80.1824	96.5647
	hsa-miR-369-3p	SOGA1	99.5524	93.5772	37.9139	96.5347
	hsa-miR-369-3p	FAM83A	93.0408	99.914	49.7811	96.5272
	hsa-miR-369-3p	IPMK	98.2073	45.7806	67.6128	96.5261
	hsa-miR-369-3p	FOXN2	90.5109	66.758	98.561	96.4523
	hsa-miR-369-3p	CDH8	65.5515	98.0516	97.972	96.4445
	hsa-miR-369-3p	STEAP2	94.5589	81.7097	56.1169	96.4249
	hsa-miR-369-3p	CERS3	67.6172	99.3961	85.6347	96.4226
	hsa-miR-369-3p	PAX6	84.1582	84.2319	95.1373	96.3912
	hsa-miR-369-3p	FAF2	97.536	99.23	97.4085	96.3794
	hsa-miR-369-3p	STEAP4	98.1793	90.1153	64.9627	96.3695
	hsa-miR-369-3p	ANGPT1	73.7039	98.1195	67.0108	96.3443
	hsa-miR-369-3p	FGF5	91.2239	50.0523	95.4077	96.3142
	hsa-miR-369-3p	AHR	94.4246	79.5401	85.2294	96.2866
	hsa-miR-369-3p	ORAOV1	86.3098	99.783	97.8943	96.2633
	hsa-miR-369-3p	RAB33B	99.3205	47.4657	9.14154	96.2366
	hsa-miR-369-3p	N4BP2	88.8337	92.8792	66.2617	96.1834
	hsa-miR-369-3p	THSD4	85.4706	99.2453	99.5883	96.1776
	hsa-miR-369-3p	MBNL2	84.5891	74.3759	50.6436	96.1326
	hsa-miR-369-3p	AMIGO1	83.2431	99.9047	47.3798	96.0994
	hsa-miR-369-3p	TOX	99.0158	97.4815	84.0511	96.0763
	hsa-miR-369-3p	FAM63B	79.5692	50.1931	72.4658	96.04
	hsa-miR-369-3p	CHSY3	96.2396	82.2062	25.96	96.0239
	hsa-miR-369-3p	HSPA13	89.3361	69.0878	59.4886	96.0053
	hsa-miR-369-3p	FBXL3	80.2999	80.6917	87.2378	95.99
	hsa-miR-369-3p	CUX1	99.8859	99.8189	98.5485	95.9732
	hsa-miR-369-3p	ODF2L	81.5846	96.123	3.76115	95.9338
	hsa-miR-369-3p	ENTPD1	97.2734	75.045	65.7587	95.9217
	hsa-miR-369-3p	NUDT12	82.5458	78.2785	87.2616	95.8355
	hsa-miR-369-3p	CCND1	75.6047	97.7357	86.4786	95.7867
	hsa-miR-369-3p	SLC6A5	89.4893	99.1553	99.6582	95.7738
	hsa-miR-369-3p	COL14A1	76.1002	80.3482	93.2395	95.7665
	hsa-miR-369-3p	ABCD3	72.1525	95.3721	88.7912	95.6998
	hsa-miR-369-3p	LRCH2	86.0484	69.8628	87.0101	95.6724
	hsa-miR-369-3p	BMPR2	94.8046	45.8085	86.9298	95.6346
	hsa-miR-369-3p	ZEB1	92.4017	98.0776	86.1535	95.5868
	hsa-miR-369-3p	LONRF2	96.8454	83.8991	84.1699	95.5225
	hsa-miR-369-3p	FZD6	96.6754	99.9127	81.7534	95.4503
	hsa-miR-369-3p	GPR82	91.4445	94.8677	81.3806	95.4145
	hsa-miR-369-3p	ADD3	95.5295	83.937	57.841	95.3822
	hsa-miR-369-3p	ATF2	93.8973	79.7252	28.7127	95.3762
	hsa-miR-369-3p	LUC7L3	96.0667	72.0721	87.8438	95.3364
	hsa-miR-369-3p	IL7R	96.6974	95.8613	86.1265	95.3316
	hsa-miR-369-3p	CD2AP	83.2693	70.2591	55.5373	95.3226
	hsa-miR-369-3p	RAB3B	86.6403	94.5863	83.4104	95.2539
	hsa-miR-369-3p	POP1	88.0575	98.2778	77.2466	95.2516
	hsa-miR-369-3p	ELOVL7	88.7055	85.9903	68.0039	95.1988
	hsa-miR-369-3p	TIFA	80.1394	87.3201	73.365	95.1497
	hsa-miR-369-3p	SPRTN	95.5611	82.9231	28.0524	95.1385
	hsa-miR-369-3p	PITX2	86.0964	89.8942	50.4211	95.1286
	hsa-miR-369-3p	EN1	98.1059	99.9189	81.0584	95.1253
	hsa-miR-369-3p	IL8	93.2029	73.8538	15.4668	95.0721
	hsa-miR-369-3p	SLC41A2	98.8795	61.6471	58.865	95.0347
	hsa-miR-369-3p	MGAT4A	77.3367	72.7327	99.9163	94.9584
	hsa-miR-369-3p	TMEM241	91.8748	97.7918	57.66	94.9492
	hsa-miR-369-3p	PPP4R2	88.0902	63.2366	40.3401	94.8187
	hsa-miR-369-3p	FAM8A1	93.2288	95.5982	4.76456	94.8016
	hsa-miR-369-3p	WIPF2	67.6869	85.2063	20.6494	94.7849
	hsa-miR-369-3p	TAF5L	95.2086	99.4937	66.6202	94.7826
	hsa-miR-369-3p	PRTG	86.3418	95.0808	50.6211	94.7413
	hsa-miR-369-3p	TRIM33	98.3993	47.0739	92.4182	94.6442
	hsa-miR-369-3p	CREB5	94.0917	76.8305	73.1811	94.63
	hsa-miR-369-3p	PYGO1	84.4683	52.0298	76.1711	94.5489
	hsa-miR-369-3p	RGS4	76.6939	83.1755	91.9985	94.4574
	hsa-miR-369-3p	AK7	94.0739	94.9264	72.4423	94.4233
	hsa-miR-369-3p	MZT1	81.6688	84.6167	51.8015	94.4122
	hsa-miR-369-3p	FAM161A	85.4428	94.1652	26.9102	94.4077
	hsa-miR-369-3p	MAP3K2	87.815	59.0884	83.3464	94.3941
	hsa-miR-369-3p	AGL	83.5369	76.278	37.6045	94.384
	hsa-miR-369-3p	NAALADL2	92.5885	77.7337	68.349	94.3831
	hsa-miR-369-3p	LRRC40	88.5233	90.2961	72.2991	94.3685
	hsa-miR-369-3p	NCOA7	95.5022	77.9074	83.4056	94.3616
	hsa-miR-369-3p	MPRIP	93.77	99.9441	38.3797	94.3388
	hsa-miR-369-3p	POLE4	99.6993	83.0099	1.01832	94.3292
	hsa-miR-369-3p	NPPC	81.3032	99.0254	0.582599	94.3232
	hsa-miR-369-3p	RFK	94.2159	87.5723	59.5634	94.3163
	hsa-miR-369-3p	RTKN2	84.8787	70.6698	83.5119	94.2723
	hsa-miR-369-3p	GJA3	99.6931	98.9733	50.9726	94.27
	hsa-miR-369-3p	DSG2	97.3627	92.486	69.9432	94.2563
	hsa-miR-369-3p	HEG1	89.4424	98.7758	86.1097	94.2385
	hsa-miR-369-3p	BTC	88.6678	84.2881	70.5149	94.207
	hsa-miR-369-3p	GPATCH2	79.9423	66.2185	71.6082	94.202
	hsa-miR-369-3p	AHI1	99.391	90.8707	72.275	94.1982
	hsa-miR-369-3p	PEX2	97.4843	74.4215	52.131	94.1582
	hsa-miR-369-3p	LCA5	95.4926	93.6323	80.8487	94.1325
	hsa-miR-369-3p	PDE8B	95.5407	87.8687	68.3843	94.1222
	hsa-miR-369-3p	DTX3L	80.7586	87.6383	63.3187	94.108
	hsa-miR-369-3p	CYP2C19	94.1035	98.6402	0.903066	94.1048
	hsa-miR-369-3p	PNRC1	90.434	97.898	99.1997	94.0704
	hsa-miR-369-3p	ADAMTS6	95.0425	96.3367	96.0147	94.0002
	hsa-miR-369-3p	GPN3	66.8526	98.4646	80.2461	93.9781
	hsa-miR-369-3p	GLRA3	88.8818	44.6495	83.7215	93.9697
	hsa-miR-369-3p	PUM2	92.8757	74.732	69.8837	93.9012
	hsa-miR-369-3p	LRRN1	71.2385	89.0355	85.1517	93.8939
	hsa-miR-369-3p	KIAA1324L	90.8032	96.1087	72.4843	93.8906
	hsa-miR-369-3p	FAM102B	76.3491	60.4506	82.3215	93.8742
	hsa-miR-369-3p	BCL11B	96.6359	84.6127	91.7794	93.8442
	hsa-miR-369-3p	PTPRG	83.4725	50.9873	96.1265	93.793
	hsa-miR-369-3p	ANP32B	79.7071	96.8281	3.41405	93.7412
	hsa-miR-369-3p	FAM135A	92.9763	87.7941	68.0739	93.7366
	hsa-miR-369-3p	ERCC6L2	70.5254	74.7641	64.7638	93.7123
	hsa-miR-369-3p	ZFP37	97.0324	65.4846	72.4371	93.7054
	hsa-miR-369-3p	CXADR	78.907	50.703	53.2086	93.7026
	hsa-miR-369-3p	WNT5A	88.298	59.0372	97.3237	93.689
	hsa-miR-369-3p	C5orf24	83.1297	94.829	38.7735	93.6639
	hsa-miR-369-3p	LIN28B	90.6498	93.4658	58.9356	93.594
	hsa-miR-369-3p	ADAMTS19	95.2092	93.9413	90.8238	93.5747
	hsa-miR-369-3p	SLC1A2	93.2212	87.0849	91.5505	93.4934
	hsa-miR-369-3p	SMARCA5	96.3976	33.2222	11.816	93.2794
	hsa-miR-369-3p	PATZ1	88.1183	98.53	88.715	93.214
	hsa-miR-369-3p	HOXB5	95.1348	99.7712	80.7369	93.1949
	hsa-miR-369-3p	PGR	94.971	45.7009	90.6234	93.194
	hsa-miR-369-3p	RFX3	87.6284	45.8098	63.3944	93.1393
	hsa-miR-369-3p	TMPRSS11B	89.3486	77.7792	5.60359	93.1366
	hsa-miR-369-3p	SIKE1	74.947	91.232	31.5488	93.1302
	hsa-miR-369-3p	ACSL6	89.6189	50.5825	92.416	93.1251
	hsa-miR-369-3p	BLOC1S6	92.052	98.0169	57.5198	93.0033
	hsa-miR-369-3p	ZSCAN12	90.5611	92.4189	6.3387	92.9818
	hsa-miR-369-3p	MUT	93.4744	94.4857	93.1949	92.7617
	hsa-miR-369-3p	TLL2	87.6118	95.8366	94.7516	92.7132
	hsa-miR-369-3p	SEC63	77.4104	87.4726	91.2456	92.6952
	hsa-miR-369-3p	GABRB3	83.8287	83.1119	94.7228	92.5308
	hsa-miR-369-3p	ABHD10	82.6937	87.0041	48.32	92.5163
	hsa-miR-369-3p	SASH1	90.4883	92.6584	61.9385	92.4932
	hsa-miR-369-3p	KDR	88.6757	99.0675	98.862	92.4299
	hsa-miR-369-3p	NKX2-2	27.2036	99.8086	28.2332	92.2814
	hsa-miR-369-3p	TNRC6B	82.5741	85.0434	98.0829	92.1795
	hsa-miR-369-3p	SEPSECS	83.7808	58.6857	89.0793	92.1675
	hsa-miR-369-3p	DLX1	83.1534	99.9483	77.3302	92.1654
	hsa-miR-369-3p	TTC26	98.4925	79.3123	93.4543	92.1234
	hsa-miR-369-3p	SIAH3	98.4734	99.9587	76.1133	92.0737
	hsa-miR-369-3p	ANO3	95.1792	62.5003	93.2536	92.0665
	hsa-miR-369-3p	FOXJ3	90.2771	96.5549	82.9452	92.0569
	hsa-miR-369-3p	ADIPOQ	92.628	99.9467	57.7776	92.0189
	hsa-miR-369-3p	KIAA1462	91.2224	99.0974	94.5887	91.9835
	hsa-miR-369-3p	ZSCAN2	59.9792	96.1117	1.31269e-05	91.9756
	hsa-miR-369-3p	UGCG	90.5559	88.7658	86.2709	91.9319
	hsa-miR-369-3p	PIGK	85.6263	77.7173	36.1639	91.918
	hsa-miR-369-3p	KIAA0240	83.0059	55.1016	46.0552	91.8794
	hsa-miR-369-3p	FRMD3	86.3585	89.5082	65.4695	91.8398
	hsa-miR-369-3p	RHD	85.109	98.8071	2.26954	91.8138
	hsa-miR-369-3p	DUSP8	68.2851	99.9261	77.3229	91.7849
	hsa-miR-369-3p	ZDBF2	88.1844	29.1579	55.9051	91.7849
	hsa-miR-369-3p	WNT3	77.4898	95.6771	99.3379	91.7837
	hsa-miR-369-3p	MCTP2	80.1102	97.9469	75.6433	91.73
	hsa-miR-369-3p	LTBP1	70.0343	99.7952	90.5021	91.6813
	hsa-miR-369-3p	FMN1	77.1473	78.9367	55.3599	91.6718
	hsa-miR-369-3p	ASB5	87.8522	73.91	78.1189	91.5533
	hsa-miR-369-3p	PTEN	77.5874	43.82	64.4537	91.5295
	hsa-miR-369-3p	WRN	98.9843	89.4672	8.00697	91.527
	hsa-miR-369-3p	ZSWIM6	85.2909	96.67	26.7853	91.4401
	hsa-miR-369-3p	BNIP2	85.7018	91.2002	50.424	91.4299
	hsa-miR-369-3p	EHD4	89.8648	99.2172	78.8532	91.4165
	hsa-miR-369-3p	C16orf72	75.8653	81.4545	89.1883	91.3903
	hsa-miR-369-3p	C5orf51	83.0637	77.2595	52.0451	91.3714
	hsa-miR-369-3p	ATP7A	92.2579	58.8298	43.1007	91.2595
	hsa-miR-369-3p	TAF3	95.5632	96.6325	73.2273	91.2432
	hsa-miR-369-3p	CCSAP	88.8993	52.4875	67.7237	91.2323
	hsa-miR-369-3p	HSPG2	64.5596	99.8517	98.0838	91.215
	hsa-miR-369-3p	SYT14	93.1928	60.2948	55.9458	91.2101
	hsa-miR-369-3p	RCHY1	77.7613	68.483	60.0972	91.1003
	hsa-miR-369-3p	KLHL29	86.008	97.4078	89.8721	90.9677
	hsa-miR-369-3p	RNF11	89.0623	86.9429	9.08427	90.9563
	hsa-miR-369-3p	GPM6A	90.3525	82.4456	2.14447	90.9552
	hsa-miR-369-3p	NRN1	96.0336	87.7514	18.4268	90.8298
	hsa-miR-369-3p	RNF141	97.0836	33.9218	52.0758	90.8189
	hsa-miR-369-3p	TMOD2	70.5039	56.3564	62.3596	90.8134
	hsa-miR-369-3p	TNFAIP6	94.6079	80.4105	94.4071	90.8029
	hsa-miR-369-3p	EIF3F	83.4793	92.5659	55.9475	90.7868
	hsa-miR-369-3p	GFOD1	72.4278	99.7515	99.5886	90.7814
	hsa-miR-369-3p	ZNF493	86.2856	58.1567	4.85429	90.7648
	hsa-miR-369-3p	HIPK2	91.0273	82.5987	99.0889	90.5957
	hsa-miR-369-3p	STK4	89.8225	98.5029	72.5569	90.5699
	hsa-miR-369-3p	ATP11C	92.4347	97.8635	78.0319	90.5439
	hsa-miR-369-3p	LACE1	92.3235	63.6731	55.8743	90.4395
	hsa-miR-369-3p	ZNF814	67.3071	77.9743	7.41377	90.4116
	hsa-miR-369-3p	LNX2	87.5361	60.3688	71.4528	90.3356
	hsa-miR-369-3p	SNX30	87.4734	49.7359	11.893	90.3279
	hsa-miR-369-3p	MED13	87.9353	67.7619	68.643	90.3167
	hsa-miR-369-3p	CPEB4	95.825	43.0368	97.4198	90.3069
	hsa-miR-369-3p	VEGFC	97.8577	94.9071	88.7489	90.2851
	hsa-miR-369-3p	NNT	96.1355	72.4476	25.8998	90.1553
	hsa-miR-369-3p	MAP2K1	85.5622	87.3572	78.6212	90.1409
	hsa-miR-369-3p	GFRA1	89.2655	80.49	91.8319	90.1363
	hsa-miR-369-3p	RGS5	98.7989	64.7126	64.4049	90.0543
	hsa-miR-369-3p	LRP12	72.0933	68.461	50.0295	90.0439
	hsa-miR-369-3p	ERO1LB	89.4105	70.6235	63.0804	89.9767
	hsa-miR-369-3p	IFNA21	97.2345	65.8432	19.8112	89.9675
	hsa-miR-369-3p	DNAJC10	89.3593	83.7605	48.7186	89.9653
	hsa-miR-369-3p	PAPPA2	85.0162	96.1956	98.8747	89.9648
	hsa-miR-369-3p	C18orf1	98.3284	94.8211	83.5535	89.9604
	hsa-miR-369-3p	MYO9A	80.247	90.3275	95.655	89.9151
	hsa-miR-369-3p	RANBP6	97.373	99.4634	69.6388	89.9116
	hsa-miR-369-3p	RBM26	66.9914	98.4135	42.6203	89.8626
